# Supplementary material for: Functional Analysis of GSTK1 in Peroxisomal Redox Homeostasis in HEK-293 Cells
Source: Antioxidants (Basel). 2023 Jun 7;12(6):1236. doi: 10.3390/antiox12061236 (PMC10295636; doi:10.3390/antiox12061236)
Supplement: Supplementary file 1 [file antioxidants-12-01236-s001.zip]

Archive with 4 entries (4 files):
- Costa et al_Legends to Supplementary Figures_R1_unmarked version.pdf
- Figure S1.png
- Figure S2.png
- Figure S3.png
